# Supplementary material for: Immune Monitoring during Therapy Reveals Activitory and Regulatory Immune Responses in High-Risk Neuroblastoma
Source: Cancers (Basel). 2021 Apr 26;13(9):2096. doi: 10.3390/cancers13092096 (PMC8123570; doi:10.3390/cancers13092096)
Supplement: Supplementary file 1 [file cancers-13-02096-s001.zip]

Archive with 1 entries (1 files):
- cancers-1178913-supplementary.pdf
